# Supplementary material for: A Study on the Stability of Carbon Nanoforms–Polyimidazolium Network Hybrids in the Conversion of CO2 into Cyclic Carbonates: Increase in Catalytic Activity after Reuse
Source: Nanomaterials (Basel). 2021 Aug 30;11(9):2243. doi: 10.3390/nano11092243 (PMC8468297; doi:10.3390/nano11092243)
Supplement: Supplementary file 1 [file nanomaterials-11-02243-s001.zip]

Archive with 1 entries (1 files):
- nanomaterials-1340782-supplementary.pdf
